# Supplementary material for: Superabsorption in an organic microcavity: Toward a quantum battery
Source: Sci Adv. 2022 Jan 14;8(2):eabk3160. doi: 10.1126/sciadv.abk3160 (PMC8759743; doi:10.1126/sciadv.abk3160)
Supplement: Supplementary file 2 — Movie S1 [file sciadv.abk3160_movie_s1.zip]

Archive with 1 entries (1 files):
- sciadv.abk3160_movie_s1.mp4
